# Supplementary material for: Rethinking Gaming Disorder Prevention: A Socio-Ecological Model Based on Practitioner Insights
Source: Int J Environ Res Public Health. 2026 Jan 17;23(1):117. doi: 10.3390/ijerph23010117 (PMC12841167; doi:10.3390/ijerph23010117)
Supplement: Supplementary file 1 [file ijerph-23-00117-s001.zip]

Archive with 2 entries (2 files):
- ijerph_supplementary_S1_interview_guide.pdf
- ijerph_supplementary_S2_participant_overview.pdf
